# Supplementary material for: A Direct Phenotypic Comparison of siRNA Pools and Multiple Individual Duplexes in a Functional Assay
Source: PLoS One. 2009 Dec 29;4(12):e8471. doi: 10.1371/journal.pone.0008471 (PMC2793519; doi:10.1371/journal.pone.0008471)
Supplement: Table S1 — Normalized viability scores and death indices for each individual siRNA and all siRNA pools. (0.27 MB XLS) [file pone.0008471.s001.xls]

## Sheet: Sheet1
			NS Normalized
			- TNF/CHX				+TNF/CHX				Fold increase of death (DEATH INDEX)				Singles DEATH INDEX
Accession #	Gene Symbol	Gene Name	siRNA1	siRNA2	siRNA3	Pool	siRNA1	siRNA2	siRNA3	Pool	siRNA1	siRNA2	siRNA3	Pool	MIN	MEDIAN	MAX	CONFIDENCE INTERVAL
XM_497574	LOC342853	-	0.934632	0.786928	0.830984	0.824901	0.61513	0.469214	0.26855	0.282697	1.51941	1.67712	3.09434	2.91797	1.51941	1.67712	3.09434	99	1.97507
NM_000151	G6PC	glucose-6-phosphatase, catalytic (glycogen storage disease type I, von Gierke disease)	1.08078	1.03293	1.05436	1.12044	0.585506	0.470921	0.455515	0.386323	1.84589	2.19342	2.31465	2.90027	1.84589	2.19342	2.31465
NM_138793	ENTPD8	calcium activated nucleotidase 1	0.933295	0.93064	0.806484	0.948117	0.400291	0.45856	0.331118	0.411116	2.33154	2.02948	2.43564	2.3062	2.02948	2.33154	2.43564
XM_498334	LOC442428	-	1.02979	1.06173	1.02444	1.17544	1.03694	0.478338	0.857403	0.518945	0.993106	2.21962	1.19482	2.26506	0.993106	1.19482	2.21962
NM_144648	FLJ32786	FLJ32786	0.938148	0.689275	0.982027	0.833059	0.415204	0.504611	0.818495	0.369581	2.25949	1.36595	1.1998	2.25406	1.1998	1.36595	2.25949
NM_004090	DUSP3	dual specificity phosphatase 3 (vaccinia virus phosphatase VH1-related)	1.29532	1.29312	1.13313	1.22675	0.578185	0.690913	0.823842	0.549947	2.24032	1.87161	1.37542	2.23067	1.37542	1.87161	2.24032
NM_021176	G6PC2	glucose-6-phosphatase, catalytic, 2	1.12224	1.16615	0.924727	1.1573	0.994519	0.628093	0.377005	0.542277	1.12842	1.85666	2.45282	2.13415	1.12842	1.85666	2.45282
NM_012229	NT5C2	5-nucleotidase, cytosolic II	0.789374	0.894342	0.852079	0.888048	0.634248	0.402449	0.286538	0.416619	1.24458	2.22225	2.9737	2.13156	1.24458	2.22225	2.9737
NM_003837	FBP2	fructose-1,6-bisphosphatase 2	0.809508	1.06887	1.04984	1.10592	0.360172	0.867204	0.956835	0.51899	2.24756	1.23255	1.09721	2.1309	1.09721	1.23255	2.24756
NM_005730	CTDSP2	CTD (carboxy-terminal domain, RNA polymerase II, polypeptide A) small phosphatase 2	1.01848	0.801736	1.01143	0.973012	0.524942	0.738638	0.639451	0.457043	1.94018	1.08542	1.58172	2.12893	1.08542	1.58172	1.94018
NM_178003	PPP2R4	protein phosphatase 2A, regulatory subunit B (PR 53)	0.740909	0.684848	0.74548	0.740849	0.596316	0.341819	0.285295	0.348815	1.24248	2.00354	2.61301	2.1239	1.24248	2.00354	2.61301
NM_005340	HINT1	histidine triad nucleotide binding protein 1	0.663038	0.839762	0.760046	0.802975	0.608148	0.34713	0.620609	0.378174	1.09026	2.41915	1.22468	2.12329	1.09026	1.22468	2.41915
NM_002480	PPP1R12A	protein phosphatase 1, regulatory (inhibitor) subunit 12A	0.807351	0.700707	0.966686	0.725297	0.560669	0.35803	0.397654	0.343285	1.43998	1.95712	2.43097	2.11281	1.43998	1.95712	2.43097
NM_032593	HINT2	histidine triad nucleotide binding protein 2	0.65147	0.729307	0.838728	0.80964	0.462247	0.524046	0.264913	0.385809	1.40935	1.39168	3.16605	2.09855	1.39168	1.40935	3.16605
NM_001776	ENTPD1	ectonucleoside triphosphate diphosphohydrolase 1	0.813894	0.700342	0.861062	0.901342	0.320405	0.440365	0.862984	0.445148	2.54021	1.59037	0.997773	2.02481	0.997773	1.59037	2.54021
NM_181843	NUDT8	nudix (nucleoside diphosphate linked moiety X)-type motif 8	1.15141	1.18128	1.0013	1.11362	0.480874	0.900206	1.32367	0.550183	2.3944	1.31223	0.756456	2.02409	0.756456	1.31223	2.3944
NM_006241	PPP1R2	protein phosphatase 1, regulatory (inhibitor) subunit 2	0.705702	0.639455	0.748889	0.779491	0.297455	0.498554	0.442156	0.394186	2.37247	1.28262	1.69372	1.97747	1.28262	1.69372	2.37247
NM_014678	KIAA0685	KIAA0685	0.852842	0.96459	0.912484	0.826421	0.411703	0.77263	0.398479	0.418876	2.0715	1.24845	2.28992	1.97295	1.24845	2.0715	2.28992	95	1.74075
NM_007099	ACP1	acid phosphatase 1, soluble	0.973589	0.816816	0.654275	0.746707	0.574974	0.433166	0.451476	0.382947	1.69327	1.88569	1.44919	1.9499	1.44919	1.69327	1.88569
XM_497141	LOC441511	-	0.745646	0.845851	0.916042	0.943865	0.440996	0.561335	0.493053	0.489263	1.69082	1.50686	1.8579	1.92916	1.50686	1.69082	1.8579
NM_004566	PFKFB3	6-phosphofructo-2-kinase/fructose-2,6-biphosphatase 3	0.910373	1.18506	0.956975	1.01184	0.508361	0.761644	0.516009	0.526081	1.7908	1.55593	1.85457	1.92336	1.55593	1.7908	1.85457
NM_002717	PPP2R2A	protein phosphatase 2 (formerly 2A), regulatory subunit B (PR 52), alpha isoform	0.670892	0.708677	0.820388	0.718875	0.557346	0.410926	0.496287	0.380406	1.20373	1.72459	1.65305	1.88976	1.20373	1.65305	1.72459
NM_206873	PPP1CA	protein phosphatase 1, catalytic subunit, alpha isoform	0.91315	1.00562	0.969977	0.864473	0.48504	0.497467	0.682961	0.458195	1.88263	2.02148	1.42025	1.88669	1.42025	1.88263	2.02148
NM_006212	PFKFB2	6-phosphofructo-2-kinase/fructose-2,6-biphosphatase 2	1.1242	1.15655	1.07229	1.13104	0.87913	0.883987	0.645981	0.601849	1.27877	1.30834	1.65994	1.87928	1.27877	1.30834	1.65994
XM_374879	PTPMT1	protein tyrosine phosphatase, mitochondrial 1	1.01038	0.908512	0.909461	0.973619	0.643945	0.611747	0.561261	0.518095	1.56904	1.48511	1.62039	1.87923	1.48511	1.56904	1.62039
NM_199255	TPTE2	transmembrane phosphoinositide 3-phosphatase and tensin homolog 2	0.839351	0.771295	0.842637	0.923038	0.497396	0.884338	0.682663	0.495477	1.68749	0.872173	1.23434	1.86293	0.872173	1.23434	1.68749
NM_080841	PTPRA	protein tyrosine phosphatase, receptor type, A	1.08697	1.24974	1.12917	1.17037	0.987045	0.640521	0.760717	0.629246	1.10124	1.95113	1.48435	1.85996	1.10124	1.48435	1.95113
NM_022097	LOC63928	LOC63928	0.909222	0.974474	0.664426	1.08024	0.682846	0.805805	0.451572	0.587187	1.33152	1.20932	1.47136	1.83968	1.20932	1.33152	1.47136
NM_001030059	PPAPDC1A	phosphatidic acid phosphatase type 2 domain containing 1A	0.720569	0.843199	0.701413	0.810768	0.6003	0.700644	0.485878	0.45121	1.20035	1.20346	1.4436	1.79688	1.20035	1.20346	1.4436
NM_001248	ENTPD3	ectonucleoside triphosphate diphosphohydrolase 3	0.673386	0.689052	0.821817	0.854731	0.490748	0.465237	0.838448	0.478784	1.37216	1.48108	0.980165	1.78521	0.980165	1.37216	1.48108
NM_005192	CDKN3	cyclin-dependent kinase inhibitor 3 (CDK2-associated dual specificity phosphatase)	1.23568	1.3871	1.18096	1.2759	0.893976	1.64967	0.581088	0.721023	1.38223	0.840832	2.03233	1.76957	0.840832	1.38223	2.03233
NM_080876	DUSP19	dual specificity phosphatase 19	0.823195	0.868593	0.806133	0.763447	0.473877	0.567551	0.516395	0.434544	1.73715	1.53042	1.56108	1.75689	1.53042	1.56108	1.73715
NM_001567	INPPL1	inositol polyphosphate phosphatase-like 1	0.882443	0.923999	0.887903	0.919761	0.738651	0.601425	0.774113	0.526204	1.19467	1.53635	1.14699	1.74792	1.14699	1.19467	1.53635
NM_002716	PPP2R1B	protein phosphatase 2 (formerly 2A), regulatory subunit A (PR 65), beta isoform	0.803686	0.762224	0.848447	0.761904	0.391868	0.539284	0.525892	0.441643	2.05091	1.4134	1.61335	1.72516	1.4134	1.61335	2.05091	90	1.6217
XM_497861	LOC339819	-	0.544829	0.724007	0.736503	0.651724	0.27829	0.45319	0.434472	0.378813	1.95777	1.59758	1.69517	1.72044	1.59758	1.69517	1.95777
NM_007236	CHP	CHP	0.755756	1.16488	0.993972	0.880752	0.456874	1.05388	0.827653	0.515352	1.65419	1.10533	1.20095	1.70903	1.10533	1.20095	1.65419
NM_022737	LPPR2	LPPR2	0.834212	1.09353	1.02216	0.998633	0.823468	0.800015	0.694007	0.585509	1.01305	1.36688	1.47284	1.70558	1.01305	1.36688	1.47284
NM_019892	INPP5E	inositol polyphosphate-5-phosphatase, 72 kDa	0.737815	0.640035	0.892446	0.837549	0.503763	0.549435	0.662818	0.493987	1.46461	1.1649	1.34644	1.69549	1.1649	1.34644	1.46461
NM_000507	FBP1	fructose-1,6-bisphosphatase 1	1.13256	1.08585	0.870313	1.15905	0.642509	0.645665	0.681548	0.68698	1.76272	1.68175	1.27697	1.68717	1.27697	1.68175	1.76272
XM_372654	LOC390760	-	0.65162	0.740057	0.715433	0.658927	0.452018	0.370727	0.374058	0.394135	1.44158	1.99623	1.91263	1.67183	1.44158	1.91263	1.99623
NM_001631	ALPI	alkaline phosphatase, intestinal	0.800394	0.836509	0.962417	0.873252	0.738271	0.67942	0.560819	0.522847	1.08415	1.23121	1.71609	1.67019	1.08415	1.23121	1.71609
NM_152542	DKFZp761G058	protein phosphatase 1K (PP2C domain containing)	0.841448	0.792437	0.761225	0.823705	0.819234	0.48506	0.44465	0.493925	1.02712	1.63369	1.71196	1.66767	1.02712	1.63369	1.71196
NM_000314	PTEN	phosphatase and tensin homolog (mutated in multiple advanced cancers 1)	0.876154	0.943053	0.963704	0.996722	0.518028	0.784823	0.837075	0.600639	1.69132	1.20161	1.15127	1.65944	1.15127	1.20161	1.69132
NM_020438	DOLPP1	dolichyl pyrophosphate phosphatase 1	1.13295	1.16859	1.13249	1.14126	0.873898	0.823722	0.905999	0.694934	1.29643	1.41867	1.25	1.64226	1.25	1.29643	1.41867
NM_152282	FLJ23751	acid phosphatase-like 2	0.865482	0.764527	0.866614	0.87878	0.571392	0.638077	0.658422	0.535421	1.51469	1.19817	1.3162	1.64129	1.19817	1.3162	1.51469
NM_206876	PPP1CB	protein phosphatase 1, catalytic subunit, beta isoform	1.10384	0.984165	1.01528	0.928665	1.02815	0.642752	0.721539	0.567245	1.07361	1.53117	1.4071	1.63715	1.07361	1.4071	1.53117
NM_147180	PPP3R2	protein phosphatase 3 (formerly 2B), regulatory subunit B, 19kDa, beta isoform (calcineurin B, type II)	0.832512	0.855522	0.915037	1.00952	0.555119	1.01404	0.61472	0.621455	1.4997	0.843678	1.48854	1.62445	0.843678	1.48854	1.4997
NM_003620	PPM1D	protein phosphatase 1D magnesium-dependent, delta isoform	0.883008	0.989864	0.987231	0.888517	0.551852	0.591655	0.578855	0.547209	1.60008	1.67304	1.70549	1.62373	1.60008	1.67304	1.70549
NM_003713	PPAP2B	phosphatidic acid phosphatase type 2B	1.02467	1.07794	0.715365	0.995085	0.823134	0.852213	0.655806	0.615709	1.24484	1.26487	1.09082	1.61616	1.09082	1.24484	1.26487	80	1.48451
NM_004567	PFKFB4	6-phosphofructo-2-kinase/fructose-2,6-biphosphatase 4	1.17874	1.03388	0.919567	1.1005	0.953083	1.08777	0.487002	0.684427	1.23677	0.950458	1.88822	1.60792	0.950458	1.23677	1.88822
NM_022126	LHPP	LHPP	0.802098	0.797896	0.89678	0.865698	0.516301	0.848768	0.668645	0.541913	1.55355	0.940065	1.34119	1.59748	0.940065	1.34119	1.55355
NM_177533	NUDT14	nudix (nucleoside diphosphate linked moiety X)-type motif 14	0.794959	0.904427	0.667413	0.877664	0.511728	0.583502	0.622272	0.549454	1.55348	1.55	1.07254	1.59734	1.07254	1.55	1.55348
NM_022485	FLJ22405	FLJ22405	0.936441	1.02474	0.635069	1.00884	0.496442	1.07268	0.570953	0.633698	1.88631	0.955306	1.1123	1.59198	0.955306	1.1123	1.88631
XM_496170	LOC440388	-	1.09606	1.06279	0.860768	1.16535	1.00837	0.629315	0.663355	0.736013	1.08697	1.6888	1.2976	1.58332	1.08697	1.2976	1.6888
NM_016532	SKIP	SKIP	0.847573	0.876463	0.711875	0.890257	0.582813	0.838596	0.656129	0.56393	1.45428	1.04516	1.08496	1.57866	1.04516	1.08496	1.45428
NM_001249	ENTPD5	ectonucleoside triphosphate diphosphohydrolase 5	0.802292	0.843147	0.86408	0.898634	0.534012	0.643023	0.541641	0.570948	1.50239	1.31122	1.5953	1.57393	1.31122	1.50239	1.5953
NM_003895	SYNJ1	synaptojanin 1	0.838165	0.84978	0.955278	0.821074	0.567222	0.660169	1.36738	0.527523	1.47767	1.28721	0.698619	1.55647	0.698619	1.28721	1.47767
NM_014142	NUDT5	nudix (nucleoside diphosphate linked moiety X)-type motif 5	0.793483	0.938022	0.873906	0.889619	0.586626	0.625258	0.81596	0.571807	1.35262	1.50021	1.07102	1.5558	1.07102	1.35262	1.50021
NM_004685	MTMR6	myotubularin related protein 6	0.905142	0.936891	1.04274	0.976883	0.729137	0.848024	0.977056	0.629751	1.24139	1.10479	1.06723	1.55122	1.06723	1.10479	1.24139
NM_020786	PDP2	PDP2	0.936933	0.755522	0.690343	0.769855	0.45457	0.518364	0.508881	0.496848	2.06114	1.45751	1.35659	1.54948	1.35659	1.45751	2.06114
XM_499479	LOC442731	-	0.618148	0.760044	0.721524	0.762597	0.387907	0.490097	0.57269	0.492746	1.59355	1.5508	1.25989	1.54765	1.25989	1.5508	1.59355
NM_030920	ANP32E	acidic (leucine-rich) nuclear phosphoprotein 32 family, member E	0.703266	0.720945	0.777446	0.742538	0.373801	0.575623	0.764524	0.481409	1.88139	1.25246	1.0169	1.54243	1.0169	1.25246	1.88139
NM_181897	PPP2R3A	protein phosphatase 2 (formerly 2A), regulatory subunit B, alpha	0.694143	0.81544	0.955842	0.836809	0.545558	0.598228	0.890299	0.545642	1.27235	1.36309	1.07362	1.53362	1.07362	1.27235	1.36309
NM_020354	ENTPD7	ectonucleoside triphosphate diphosphohydrolase 7	0.823243	0.758483	0.817806	0.935374	0.691078	0.475162	0.648705	0.610405	1.19124	1.59626	1.26067	1.53238	1.19124	1.26067	1.59626
NM_002012	FHIT	fragile histidine triad gene	0.79006	0.668113	0.82568	0.755415	0.394165	0.481735	0.422012	0.494397	2.00439	1.38689	1.95653	1.52795	1.38689	1.95653	2.00439
NM_199040	NUDT4	nudix (nucleoside diphosphate linked moiety X)-type motif 4	1.08796	1.15375	1.06524	1.23139	0.784794	0.967196	0.837346	0.809119	1.3863	1.19288	1.27217	1.52189	1.19288	1.27217	1.3863
NM_144714	FLJ25449	FLJ25449	0.79266	0.896185	0.876683	0.728578	0.443576	0.452948	0.59704	0.479417	1.78698	1.97856	1.46838	1.51972	1.46838	1.78698	1.97856
NM_181677	PPP2R2B	protein phosphatase 2 (formerly 2A), regulatory subunit B (PR 52), beta isoform	0.784299	0.811891	0.766886	0.725736	0.445017	0.501784	0.620341	0.478602	1.7624	1.61801	1.23623	1.51637	1.23623	1.61801	1.7624
NM_198041	NUDT6	nudix (nucleoside diphosphate linked moiety X)-type motif 6	0.859363	0.791976	0.890016	0.959672	0.655154	0.967778	0.311563	0.633284	1.3117	0.818344	2.85662	1.51539	0.818344	1.3117	2.85662
NM_182642	CTDSP1	CTD (carboxy-terminal domain, RNA polymerase II, polypeptide A) small phosphatase 1	0.852529	1.09593	0.939939	0.949953	0.665153	0.726437	0.774722	0.628395	1.2817	1.50863	1.21326	1.51171	1.21326	1.2817	1.50863
NM_015466	PTPN23	protein tyrosine phosphatase, non-receptor type 23	0.789678	0.8646	0.902839	0.841539	0.431619	0.751071	0.486004	0.561399	1.82957	1.15116	1.85768	1.499	1.15116	1.82957	1.85768
NM_003800	RNGTT	RNA guanylyltransferase and 5-phosphatase	1.19584	1.17767	1.07719	1.13211	1.05824	0.681332	0.954671	0.755657	1.13003	1.72848	1.12833	1.49817	1.12833	1.13003	1.72848
NM_000252	MTM1	myotubularin 1	0.77944	0.660368	0.750334	0.685547	0.933491	0.481605	0.589709	0.457643	0.834973	1.37118	1.27238	1.498	0.834973	1.27238	1.37118
NM_014016	SACM1L	SAC1 suppressor of actin mutations 1-like (yeast)	0.877989	0.935311	0.902991	0.78315	0.677304	0.491835	0.554366	0.523031	1.2963	1.90168	1.62887	1.49733	1.2963	1.62887	1.90168
NM_002712	PPP1R7	protein phosphatase 1, regulatory subunit 7	1.03799	0.512039	1.06538	0.98483	0.591858	0.471574	0.679487	0.658972	1.75378	1.08581	1.56792	1.4945	1.08581	1.56792	1.75378
NM_002711	PPP1R3A	protein phosphatase 1, regulatory (inhibitor) subunit 3A (glycogen and sarcoplasmic reticulum binding subunit, skeletal muscle)	0.656817	0.738743	0.782954	0.710617	0.470581	0.534364	0.527582	0.476542	1.39576	1.38247	1.48404	1.49119	1.38247	1.39576	1.48404
NM_006242	PPP1R3D	protein phosphatase 1, regulatory subunit 3D	0.717115	0.671424	0.92518	0.751051	0.434319	0.546642	0.58401	0.504699	1.65113	1.22827	1.58418	1.48812	1.22827	1.58418	1.65113
NM_014874	MFN2	mitofusin 2	0.752552	0.908386	0.80923	0.795183	0.492921	0.666255	0.417053	0.535403	1.52672	1.36342	1.94035	1.4852	1.36342	1.52672	1.94035
NM_032483	HTPAP	HTPAP	0.924675	0.851884	0.684811	0.765541	0.793036	0.49027	0.417644	0.516744	1.16599	1.73758	1.6397	1.48147	1.16599	1.6397	1.73758	70	1.39305
NM_007039	PTPN21	protein tyrosine phosphatase, non-receptor type 21	0.989078	1.02102	0.921894	0.917505	0.788226	0.632108	0.950904	0.61958	1.25482	1.61526	0.969492	1.48085	0.969492	1.25482	1.61526
NM_144641	FLJ32332	protein phosphatase 1M (PP2C domain containing)	0.807465	0.895996	0.781959	0.800164	0.611124	0.534795	0.57182	0.540389	1.32128	1.6754	1.36749	1.48072	1.32128	1.36749	1.6754
NM_203468	ENTPD2	ectonucleoside triphosphate diphosphohydrolase 2	0.692585	0.713624	0.719449	0.673002	0.355625	0.513836	0.476063	0.454847	1.94752	1.38882	1.51125	1.47962	1.38882	1.51125	1.94752
NM_138448	ACYP2	acylphosphatase 2, muscle type	0.667115	0.836295	0.837151	0.740425	0.61414	0.671617	0.674424	0.502148	1.08626	1.2452	1.24128	1.47452	1.08626	1.24128	1.2452
NM_001004318	FLJ16165	FLJ16165	1.05151	0.984707	0.956901	0.941106	0.485883	0.494019	0.66836	0.638875	2.16412	1.99326	1.43171	1.47307	1.43171	1.99326	2.16412
NM_000945	PPP3R1	protein phosphatase 3 (formerly 2B), regulatory subunit B, 19kDa, alpha isoform (calcineurin B, type I)	0.818396	0.988406	0.863962	1.07529	0.730876	0.752045	0.632574	0.732625	1.11975	1.31429	1.36579	1.46772	1.11975	1.31429	1.36579
NM_033312	CDC14A	CDC14 cell division cycle 14 homolog A (S. cerevisiae)	0.811384	1.05278	0.757454	0.746781	0.498375	0.644225	0.602071	0.509211	1.62806	1.63418	1.25808	1.46654	1.25808	1.62806	1.63418
XM_496065	ANP32F	-	0.706355	0.755029	0.6909	0.714043	0.358605	0.526428	0.936337	0.487915	1.96973	1.43425	0.737876	1.46346	0.737876	1.43425	1.96973
NM_177995	PTPDC1	protein tyrosine phosphatase domain containing 1	0.802545	0.740474	0.802935	0.70378	0.573822	0.351996	0.726348	0.483995	1.3986	2.10364	1.10544	1.45411	1.10544	1.3986	2.10364
NM_014369	PTPN18	protein tyrosine phosphatase, non-receptor type 18 (brain-derived)	0.796023	0.82206	0.87203	0.793961	0.635283	0.424585	0.656493	0.547194	1.25302	1.93615	1.32832	1.45097	1.25302	1.32832	1.93615
NM_139245	PPM1L	protein phosphatase 1 (formerly 2C)-like	0.774932	0.888088	0.884509	0.759374	0.482222	0.634899	0.560916	0.526934	1.607	1.39879	1.5769	1.44112	1.39879	1.5769	1.607
NM_005134	PPP4R1	protein phosphatase 4, regulatory subunit 1	1.01023	0.900433	0.877841	0.824197	0.617336	0.419736	0.910269	0.572184	1.63644	2.14524	0.964375	1.44044	0.964375	1.63644	2.14524
NM_018984	SSH1	slingshot homolog 1 (Drosophila)	0.917974	0.783296	0.810741	0.786408	0.59613	0.773953	0.460994	0.548135	1.53989	1.01207	1.75868	1.4347	1.01207	1.53989	1.75868
NM_080790	ACPT	acid phosphatase, testicular	0.743307	0.534752	0.81441	0.7328	0.745764	0.530397	0.616743	0.512741	0.996705	1.00821	1.3205	1.42918	0.996705	1.00821	1.3205
NM_030962	CMT4B2	SET binding factor 2	0.745087	0.763145	0.643733	0.68594	0.45062	0.844066	0.405362	0.482975	1.65347	0.90413	1.58804	1.42024	0.90413	1.58804	1.65347
NM_003898	SYNJ2	synaptojanin 2	0.927121	0.957792	0.807295	0.984024	0.828535	0.722283	0.93375	0.697141	1.11899	1.32606	0.864572	1.41151	0.864572	1.11899	1.32606
NM_199326	PR48	protein phosphatase 2 (formerly 2A), regulatory subunit B', beta	0.857228	0.853208	0.730708	0.747324	0.558189	0.484219	0.498042	0.530489	1.53573	1.76203	1.46716	1.40875	1.46716	1.53573	1.76203
NM_024025	MGC1136	dual specificity phosphatase 26 (putative)	0.92914	0.742773	0.762276	0.765354	0.475405	0.571592	0.773137	0.545883	1.95442	1.29948	0.985953	1.40205	0.985953	1.29948	1.95442
NM_001587	OCRL	oculocerebrorenal syndrome of Lowe	0.8163	1.05349	0.90611	0.908051	0.59112	0.807891	0.722915	0.650238	1.38094	1.304	1.25341	1.39649	1.25341	1.304	1.38094
NM_152934	PPEF2	protein phosphatase, EF hand calcium-binding domain 2	0.799748	0.649308	0.746198	0.792815	0.504845	0.753562	0.602275	0.568723	1.58414	0.861652	1.23897	1.39403	0.861652	1.23897	1.58414
NM_005539	INPP5A	inositol polyphosphate-5-phosphatase, 40kDa	0.813488	0.868766	0.69238	0.771709	0.552001	0.810678	0.514058	0.55369	1.47371	1.07165	1.34689	1.39376	1.07165	1.34689	1.47371
NM_006243	PPP2R5A	protein phosphatase 2, regulatory subunit B (B56), alpha isoform	0.828189	0.795145	0.813355	0.752949	0.447075	0.649744	0.820291	0.54158	1.85246	1.22378	0.991545	1.39028	0.991545	1.22378	1.85246	60	1.31747
NM_002481	PPP1R12B	protein phosphatase 1, regulatory (inhibitor) subunit 12B	0.649309	0.752468	0.80743	0.675902	0.392815	0.698956	0.86549	0.48632	1.65296	1.07656	0.932917	1.38983	0.932917	1.07656	1.65296
NM_139283	TA-PP2C	TA-PP2C	0.804529	0.823581	0.776793	0.78366	0.577051	0.636809	0.909405	0.56914	1.39421	1.29329	0.854177	1.37692	0.854177	1.29329	1.39421
NM_017927	MFN1	mitofusin 1	0.794644	0.952387	0.866125	0.893952	0.76872	0.596526	0.617167	0.653985	1.03372	1.59655	1.40339	1.36693	1.03372	1.40339	1.59655
NM_153757	NAP1L5	nucleosome assembly protein 1-like 5	0.653071	0.747125	0.748607	0.73233	0.605597	0.525826	0.525713	0.536062	1.07839	1.42086	1.42398	1.36613	1.07839	1.42086	1.42398
NM_014225	PPP2R1A	protein phosphatase 2 (formerly 2A), regulatory subunit A (PR 65), alpha isoform	0.50477	0.920914	0.836329	0.743854	0.594717	1.02573	0.550531	0.546878	0.848757	0.897812	1.51913	1.36018	0.848757	0.897812	1.51913
NM_003011	SET	SET translocation (myeloid leukemia-associated)	0.652521	0.76895	0.758288	0.7546	0.765017	0.394009	0.599327	0.557423	0.852949	1.9516	1.26523	1.35373	0.852949	1.26523	1.9516
XM_375632	LOC400708	-	0.811056	0.754194	0.71061	0.734729	0.543246	0.588399	0.506898	0.544645	1.49298	1.28177	1.40188	1.349	1.28177	1.40188	1.49298
NM_001099	ACPP	acid phosphatase, prostate	0.801044	0.846382	0.828998	0.905128	1.11709	0.975244	0.628637	0.671059	0.717082	0.867867	1.31872	1.34881	0.717082	0.867867	1.31872
NM_080548	PTPN6	protein tyrosine phosphatase, non-receptor type 6	0.664738	0.771804	0.784262	0.616085	0.496771	0.534313	0.944854	0.457834	1.33812	1.44448	0.830035	1.34565	0.830035	1.33812	1.44448
XM_498259	LOC442368	-	0.885216	0.851629	0.866987	0.885769	0.7285	0.667589	0.699556	0.659488	1.21512	1.27568	1.23934	1.34312	1.21512	1.23934	1.27568
NM_177983	PPM1G	protein phosphatase 1G (formerly 2C), magnesium-dependent, gamma isoform	1.25931	1.27021	1.19348	1.21316	0.943528	0.877458	1.15654	0.903383	1.33468	1.4476	1.03194	1.34291	1.03194	1.33468	1.4476
NM_014431	PALD	KIAA1274	0.805725	0.826929	0.843691	0.70379	0.416023	0.342999	0.704459	0.524687	1.93673	2.41088	1.19764	1.34135	1.19764	1.93673	2.41088
NM_020416	PPP2R2C	protein phosphatase 2 (formerly 2A), regulatory subunit B (PR 52), gamma isoform	0.748437	0.806326	0.725191	0.726688	0.462792	0.583342	0.681062	0.542279	1.61722	1.38225	1.06479	1.34006	1.06479	1.38225	1.61722
NM_012080	HDHD1A	haloacid dehalogenase-like hydrolase domain containing 1A	0.78399	0.69379	0.772878	0.816052	0.423076	0.406968	0.64661	0.609781	1.85307	1.70478	1.19528	1.33827	1.19528	1.70478	1.85307
NM_032728	C9orf67	chromosome 9 open reading frame 67	0.738727	0.730853	0.855342	0.719659	0.47755	0.3299	0.679313	0.538002	1.54691	2.21538	1.25913	1.33765	1.25913	1.54691	2.21538
NM_178494	FLJ40125	FLJ40125	0.879691	0.915039	0.916087	0.854979	0.635119	0.732181	0.541508	0.640197	1.38508	1.24975	1.69174	1.33549	1.24975	1.38508	1.69174
NM_021873	CDC25B	cell division cycle 25B	0.915784	0.887374	0.69706	0.766786	0.564717	0.747617	0.618716	0.581387	1.62167	1.18694	1.12662	1.31889	1.12662	1.18694	1.62167
NM_006244	PPP2R5B	protein phosphatase 2, regulatory subunit B (B56), beta isoform	0.76544	0.808652	0.737271	0.686617	0.453021	0.43855	0.886715	0.520754	1.68964	1.84392	0.831463	1.31851	0.831463	1.68964	1.84392
NM_015458	MTMR9	myotubularin related protein 9	0.907775	0.824649	0.790237	0.878074	1.06099	0.816116	0.612012	0.667332	0.855594	1.01046	1.29121	1.3158	0.855594	1.01046	1.29121	50	1.257
NM_022748	TENS1	tensin-like SH2 domain containing 1	0.971012	0.889074	0.99029	1.05049	0.797981	0.755056	0.829822	0.80005	1.21684	1.1775	1.19338	1.31303	1.1775	1.19338	1.21684
NM_003463	PTP4A1	protein tyrosine phosphatase type IVA, member 1	0.999835	0.9772	0.997809	0.930381	0.925713	0.734678	0.694439	0.70896	1.08007	1.33011	1.43685	1.31232	1.08007	1.33011	1.43685
NM_017823	DUSP23	dual specificity phosphatase 23	1.09164	1.09787	0.970472	1.11669	0.725137	0.722118	0.813415	0.852886	1.50542	1.52035	1.19308	1.30931	1.19308	1.50542	1.52035
NM_021963	NAP1L2	nucleosome assembly protein 1-like 2	0.624734	0.75596	0.837321	0.731407	0.608397	0.602725	0.482718	0.562075	1.02685	1.25424	1.7346	1.30126	1.02685	1.25424	1.7346
NM_203453	LOC403313	LOC403313	0.811012	0.856093	0.983178	0.761534	0.545751	0.363007	0.552134	0.586988	1.48605	2.35834	1.78069	1.29736	1.48605	1.78069	2.35834
NM_001632	ALPP	alkaline phosphatase, placental (Regan isozyme)	0.715836	0.904347	0.750374	0.780494	0.494088	0.679094	0.873105	0.602186	1.4488	1.3317	0.859432	1.2961	0.859432	1.3317	1.4488
NM_001611	ACP5	acid phosphatase 5, tartrate resistant	0.82061	0.841559	0.588427	0.755053	0.519595	0.752639	0.509534	0.583542	1.57933	1.11814	1.15483	1.29391	1.11814	1.15483	1.57933
NM_030768	ILKAP	integrin-linked kinase-associated serine/threonine phosphatase 2C	0.727408	0.682695	0.718455	0.69163	0.478818	0.496903	0.536124	0.535588	1.51917	1.3739	1.34009	1.29135	1.34009	1.3739	1.51917
NM_012403	ANP32C	acidic (leucine-rich) nuclear phosphoprotein 32 family, member C	0.764397	0.632147	0.852729	0.67613	0.405282	0.481188	0.597809	0.523654	1.88608	1.31372	1.42642	1.29118	1.31372	1.42642	1.88608
NM_005540	INPP5B	inositol polyphosphate-5-phosphatase, 75kDa	0.770908	0.877976	0.844912	0.876307	0.683011	0.91647	0.576366	0.678747	1.12869	0.957998	1.46593	1.29106	0.957998	1.12869	1.46593
NM_001789	CDC25A	cell division cycle 25A	0.978736	0.850073	0.619067	0.759009	0.633861	0.603594	0.65447	0.588955	1.54409	1.40835	0.945906	1.28874	0.945906	1.40835	1.54409
NM_007240	DUSP12	dual specificity phosphatase 12	0.976544	0.994225	0.959349	0.96988	0.65829	0.643289	0.574021	0.756508	1.48346	1.54553	1.67128	1.28205	1.48346	1.54553	1.67128
NM_022648	TNS	tensin	0.886874	0.893767	0.857059	0.853924	0.809672	0.692451	0.913934	0.669045	1.09535	1.29073	0.93777	1.27633	0.93777	1.09535	1.29073
NM_177951	PPM1A	protein phosphatase 1A (formerly 2C), magnesium-dependent, alpha isoform	1.3179	1.30646	1.12105	1.22156	0.931469	0.650164	1.1238	0.957402	1.41486	2.00944	0.997559	1.27591	0.997559	1.41486	2.00944
NM_004901	ENTPD4	ectonucleoside triphosphate diphosphohydrolase 4	0.822473	0.885045	0.848544	0.899383	0.723423	0.678872	0.457064	0.707945	1.13692	1.3037	1.85651	1.27041	1.13692	1.3037	1.85651
NM_033331	CDC14B	CDC14 cell division cycle 14 homolog B (S. cerevisiae)	1.09414	0.909883	1.02227	1.15333	0.779833	0.681294	1.48782	0.908142	1.40304	1.33552	0.687095	1.26999	0.687095	1.33552	1.40304
NM_198527	MGC45386	MGC45386	0.763327	0.786545	0.779991	0.82802	0.548916	0.66868	0.689512	0.653754	1.39061	1.17627	1.13122	1.26656	1.13122	1.17627	1.39061
NM_004897	MINPP1	multiple inositol polyphosphate histidine phosphatase, 1	0.883651	0.897848	0.7418	0.87513	1.61543	0.982322	0.428975	0.692156	0.547008	0.914006	1.72924	1.26435	0.547008	0.914006	1.72924
XM_497647	LOC441868	-	0.621429	0.745562	0.834861	0.774241	0.439745	0.523996	0.726741	0.616516	1.41316	1.42284	1.14877	1.25583	1.14877	1.41316	1.42284	40	1.20031
NM_015605	DKFZP566K0524	DKFZP566K0524	0.864113	0.931619	0.771045	0.847795	0.577419	0.815274	0.48786	0.678121	1.49651	1.14271	1.58046	1.25021	1.14271	1.49651	1.58046
NM_030949	PPP1R14C	protein phosphatase 1, regulatory (inhibitor) subunit 14C	0.587908	0.70591	0.919057	0.740281	0.430403	0.571963	1.03279	0.597184	1.36595	1.23419	0.889877	1.23962	0.889877	1.23419	1.36595
XM_208887	LOC283871	-	0.895581	0.950594	0.809442	0.788815	0.430999	0.881706	0.478449	0.637055	2.07792	1.07813	1.6918	1.23822	1.07813	1.6918	2.07792
NM_033215	PPP1R3F	protein phosphatase 1, regulatory (inhibitor) subunit 3F	0.758855	0.749478	0.620282	0.708625	0.962976	0.540203	0.44409	0.574098	0.788031	1.3874	1.39675	1.23433	0.788031	1.3874	1.39675
NM_001247	ENTPD6	ectonucleoside triphosphate diphosphohydrolase 6 (putative function)	0.7952	0.885245	0.809407	0.824367	0.621307	0.407575	0.502068	0.668645	1.27988	2.17198	1.61214	1.23289	1.27988	1.61214	2.17198
NM_014906	PPM1E	protein phosphatase 1E (PP2C domain containing)	0.82416	0.907019	0.906665	0.843508	0.566729	0.590748	0.843318	0.685603	1.45424	1.53537	1.07512	1.23032	1.07512	1.45424	1.53537
NM_006305	ANP32A	acidic (leucine-rich) nuclear phosphoprotein 32 family, member A	0.689953	0.734958	0.703444	0.678929	0.531431	0.481068	0.493289	0.552145	1.29829	1.52776	1.42603	1.22962	1.29829	1.42603	1.52776
NM_207299	PRG-3	PRG-3	1.08322	1.17002	0.944487	1.10143	0.828882	1.45251	0.751238	0.898368	1.30684	0.805519	1.25724	1.22603	0.805519	1.25724	1.30684
NM_144688	FLJ32658	FLJ32658	0.877646	0.873037	0.891829	0.798349	0.608945	0.543782	0.721449	0.653319	1.44126	1.60549	1.23616	1.22199	1.23616	1.44126	1.60549
NM_183246	PHACTR3	phosphatase and actin regulator 3	0.934964	0.775242	0.986653	0.867747	0.684909	0.849371	0.410687	0.711204	1.36509	0.912725	2.40244	1.22011	0.912725	1.36509	2.40244
XM_350880	PPM1H	protein phosphatase 1H (PP2C domain containing)	0.703177	0.809789	0.820585	0.71149	0.604399	0.455049	0.571034	0.583756	1.16343	1.77956	1.43702	1.21881	1.16343	1.43702	1.77956
NM_153050	MTMR3	myotubularin related protein 3	1.18472	1.1538	1.11848	1.16607	0.903633	0.732713	1.14577	0.958872	1.31106	1.5747	0.976184	1.21609	0.976184	1.31106	1.5747
XM_371672	LOC389168	-	0.588223	0.576933	0.791173	0.70312	0.320707	0.563436	0.490175	0.58264	1.83414	1.02396	1.61406	1.20678	1.02396	1.61406	1.83414
NM_024888	FLJ11535	FLJ11535	0.914456	0.893622	0.969834	0.853188	0.492486	0.594657	0.971538	0.708542	1.85682	1.50275	0.998246	1.20415	0.998246	1.50275	1.85682
NM_153183	NUDT10	nudix (nucleoside diphosphate linked moiety X)-type motif 10	0.940329	0.965267	1.0183	0.884948	0.605869	0.710779	0.948178	0.734961	1.55203	1.35804	1.07395	1.20407	1.07395	1.35804	1.55203
NM_016086	MK-STYX	dual specificity phosphatase 24 (putative)	0.787221	0.791598	0.714297	0.634347	0.425426	0.659891	0.563246	0.527944	1.85043	1.19959	1.26818	1.20154	1.19959	1.26818	1.85043
NM_005398	PPP1R3C	protein phosphatase 1, regulatory (inhibitor) subunit 3C	0.744865	0.738345	0.901127	0.73328	0.678354	0.53146	1.013	0.614728	1.09805	1.38928	0.889566	1.19285	0.889566	1.09805	1.38928	30	1.14739
NM_006247	PPP5C	protein phosphatase 5, catalytic subunit	0.672889	0.950451	0.852479	0.753975	0.862694	0.686051	0.525207	0.632169	0.779986	1.38539	1.62313	1.19268	0.779986	1.38539	1.62313
NM_033256	PPP1R14A	protein phosphatase 1, regulatory (inhibitor) subunit 14A	0.657522	0.810673	0.676329	0.680532	0.575624	0.595743	0.429829	0.57124	1.14228	1.36078	1.57349	1.19132	1.14228	1.36078	1.57349
NM_023923	PHACTR4	phosphatase and actin regulator 4	0.767552	0.67944	0.785414	0.758839	0.646187	0.434634	0.475157	0.642221	1.18782	1.56325	1.65296	1.18159	1.18782	1.56325	1.65296
NM_022809	CDC25C	cell division cycle 25C	0.635556	0.936602	0.924399	0.816188	0.470055	0.683951	0.996297	0.692018	1.35209	1.3694	0.927834	1.17943	0.927834	1.35209	1.3694
NM_015967	PTPN22	protein tyrosine phosphatase, non-receptor type 22 (lymphoid)	0.770394	0.810028	0.782456	0.678444	0.487211	0.602286	0.577024	0.576277	1.58123	1.34492	1.35602	1.17729	1.34492	1.35602	1.58123
NM_002834	PTPN11	protein tyrosine phosphatase, non-receptor type 11 (Noonan syndrome 1)	1.06112	1.28032	1.00133	1.11132	0.999241	0.85169	0.962362	0.945535	1.06193	1.50327	1.04049	1.17534	1.04049	1.06193	1.50327
NM_004687	MTMR4	myotubularin related protein 4	0.585742	1.05701	1.05989	1.00231	0.468973	0.783511	0.786774	0.853027	1.24899	1.34907	1.34714	1.175	1.24899	1.34714	1.34907
NM_014839	LPPR4	LPPR4	0.934995	0.895531	0.928703	0.804451	0.609583	0.590039	0.868471	0.688359	1.53383	1.51775	1.06935	1.16865	1.06935	1.51775	1.53383
NM_017677	MTMR8	myotubularin related protein 8	0.82863	0.852889	0.807474	0.845096	0.768786	0.699315	0.695149	0.725373	1.07784	1.21961	1.16159	1.16505	1.07784	1.16159	1.21961
NM_020185	DUSP22	dual specificity phosphatase 22	0.97903	0.94091	0.828274	0.912087	0.655987	0.707563	0.511836	0.784719	1.49245	1.32979	1.61824	1.16231	1.32979	1.49245	1.61824
NM_001018041	EPM2A	epilepsy, progressive myoclonus type 2A, Lafora disease (laforin)	0.931324	0.823964	0.832874	0.916538	0.77178	0.800334	0.579445	0.788902	1.20672	1.02952	1.43737	1.16179	1.02952	1.20672	1.43737
NM_019061	PIP3AP	phosphatidylinositol-3-phosphate associated protein	0.819797	0.92958	0.969136	0.843507	0.568527	1.04143	0.958274	0.728637	1.44197	0.892599	1.01134	1.15765	0.892599	1.01134	1.44197
NM_181493	ITPA	inosine triphosphatase (nucleoside triphosphate pyrophosphatase)	0.77335	0.717752	0.875728	0.861763	0.521103	0.711778	0.812847	0.744911	1.48406	1.00839	1.07736	1.15687	1.00839	1.07736	1.48406
NM_138387	G6PC3	glucose 6 phosphatase, catalytic, 3	1.03595	1.12133	1.02711	1.14274	0.973159	1.11335	0.596818	0.991666	1.06453	1.00717	1.72098	1.15234	1.00717	1.06453	1.72098
NM_033389	SSH2	slingshot homolog 2 (Drosophila)	0.699017	0.78481	0.6334	0.722478	0.537117	0.629975	0.500547	0.627227	1.30143	1.24578	1.26542	1.15186	1.24578	1.26542	1.30143
NM_002972	SBF1	SET binding factor 1	0.903593	0.942654	0.879968	1.00067	0.592785	0.901736	0.877956	0.876912	1.52432	1.04538	1.00229	1.14113	1.00229	1.04538	1.52432	20	1.09826
NM_001948	DUT	dUTP pyrophosphatase	0.978592	0.799671	0.864159	0.823303	0.54822	0.420792	0.462908	0.722092	1.78503	1.90039	1.8668	1.14016	1.78503	1.8668	1.90039
NM_031313	ALPPL2	alkaline phosphatase, placental-like 2	0.783043	0.834041	0.676007	0.724707	0.580389	1.24234	0.695192	0.635856	1.34917	0.671348	0.972404	1.13973	0.671348	0.972404	1.34917
NM_002710	PPP1CC	protein phosphatase 1, catalytic subunit, gamma isoform	0.764777	0.914968	0.853874	0.76631	0.600818	0.680063	0.880018	0.672491	1.27289	1.34542	0.970292	1.13951	0.970292	1.27289	1.34542
XM_495953	TPTEps1	-	0.787553	0.976957	0.854681	0.810178	0.923962	0.717142	0.624535	0.712902	0.852365	1.36229	1.36851	1.13645	0.852365	1.36229	1.36851
NM_003584	DUSP11	dual specificity phosphatase 11 (RNA/RNP complex 1-interacting)	1.2708	1.23238	0.986305	1.18648	1.16326	1.10524	0.654721	1.04477	1.09244	1.11503	1.50645	1.13564	1.09244	1.11503	1.50645
XM_499423	MGC26484	CDC14 cell division cycle 14 homolog C (S. cerevisiae)	0.60947	0.749785	0.732982	0.761625	0.399621	0.535877	0.621421	0.671145	1.52512	1.39917	1.17953	1.13481	1.17953	1.39917	1.52512
NM_002835	PTPN12	protein tyrosine phosphatase, non-receptor type 12	1.00301	1.20475	1.05352	1.013	1.01595	0.907161	1.21453	0.897216	0.987272	1.32805	0.867433	1.12905	0.867433	0.987272	1.32805
NM_020315	PDXP	pyridoxal (pyridoxine, vitamin B6) phosphatase	0.76768	0.791875	0.848588	0.910849	0.666961	0.818224	0.743276	0.807776	1.15101	0.967796	1.14169	1.1276	0.967796	1.14169	1.15101
NM_002526	NT5E	5-nucleotidase, ecto (CD73)	0.829778	0.79206	0.843544	0.870445	0.764899	0.708526	0.601993	0.774149	1.08482	1.1179	1.40125	1.12439	1.08482	1.1179	1.40125
XM_497777	LOC441959	-	0.974269	0.993568	0.861767	0.927275	0.562865	0.639645	0.809176	0.824919	1.73091	1.55331	1.06499	1.12408	1.06499	1.55331	1.73091
NM_014214	IMPA2	inositol(myo)-1(or 4)-monophosphatase 2	0.725615	0.675435	0.77426	0.705948	0.52254	0.683925	0.81488	0.63175	1.38863	0.987586	0.950152	1.11745	0.950152	0.987586	1.38863
NM_002706	PPM1B	protein phosphatase 1B (formerly 2C), magnesium-dependent, beta isoform	1.29334	1.33377	1.17003	1.25208	1.31843	0.822752	0.890197	1.12451	0.98097	1.62111	1.31435	1.11344	0.98097	1.31435	1.62111
NM_080391	PTP4A2	protein tyrosine phosphatase type IVA, member 2	0.910432	0.79957	0.785474	0.848185	0.618353	0.545879	0.997562	0.762517	1.47235	1.46474	0.787393	1.11235	0.787393	1.46474	1.47235
NM_014937	INPP5F	inositol polyphosphate-5-phosphatase F	0.903665	0.861098	0.856441	0.770884	0.477622	0.533663	0.851609	0.699807	1.89201	1.61356	1.00567	1.10157	1.00567	1.61356	1.89201
NM_203488	ACYP1	acylphosphatase 1, erythrocyte (common) type	0.749763	0.863963	0.781881	0.725661	0.460035	0.452382	1.36921	0.658785	1.6298	1.90981	0.571045	1.10151	0.571045	1.6298	1.90981
XM_497237	LOC441567	-	0.811145	0.852114	0.764373	0.779461	0.575534	0.561486	0.603647	0.710644	1.40938	1.51761	1.26626	1.09684	1.26626	1.40938	1.51761	10	1.04913
NM_032781	PTPN5	protein tyrosine phosphatase, non-receptor type 5 (striatum-enriched)	0.826473	0.906757	0.805851	0.794368	0.695179	0.652165	0.564657	0.724334	1.18886	1.39038	1.42715	1.09669	1.18886	1.39038	1.42715
XM_497463	LOC401823	-	0.702952	0.713601	0.769274	0.732321	0.53988	0.509933	0.780801	0.668327	1.30205	1.3994	0.985237	1.09575	0.985237	1.30205	1.3994
NM_201278	MTMR2	myotubularin related protein 2	1.17888	1.0986	1.10571	1.11127	1.31419	0.701744	1.21534	1.01542	0.897041	1.56552	0.909795	1.0944	0.897041	0.909795	1.56552
NM_030948	PHACTR1	phosphatase and actin regulator 1	0.976876	0.882553	0.861696	0.849268	0.457156	1.40175	0.944774	0.787372	2.13685	0.629609	0.912065	1.07861	0.629609	0.912065	2.13685
NM_004715	CTDP1	CTD (carboxy-terminal domain, RNA polymerase II, polypeptide A) phosphatase, subunit 1	0.943664	1.00779	0.98113	0.990602	0.767015	0.929892	0.817773	0.920425	1.23031	1.08377	1.19976	1.07624	1.08377	1.19976	1.23031
NM_030791	SGPP1	sphingosine-1-phosphate phosphatase 1	0.783542	0.75954	0.694009	0.745043	0.720744	1.06293	0.586153	0.693548	1.08713	0.714573	1.18401	1.07425	0.714573	1.08713	1.18401
NM_018444	PPM2C	protein phosphatase 2C, magnesium-dependent, catalytic subunit	1.03694	0.97689	0.890346	0.958236	0.569217	0.754858	0.923164	0.894899	1.82169	1.29414	0.96445	1.07078	0.96445	1.29414	1.82169
NM_014422	PIB5PA	phosphatidylinositol (4,5) bisphosphate 5-phosphatase, A	0.76258	0.785789	0.805154	0.817191	0.74313	0.746463	0.615254	0.763218	1.02617	1.05268	1.30865	1.07072	1.02617	1.05268	1.30865
NM_015568	PPP1R16B	protein phosphatase 1, regulatory (inhibitor) subunit 16B	0.719043	0.677581	0.538608	0.520538	1.01495	0.739833	0.316507	0.486636	0.708451	0.915856	1.70173	1.06966	0.708451	0.915856	1.70173
NM_000944	PPP3CA	protein phosphatase 3 (formerly 2B), catalytic subunit, alpha isoform (calcineurin A alpha)	0.800684	0.732047	0.848722	0.769282	0.606081	0.86633	0.701398	0.719562	1.32108	0.844998	1.21004	1.0691	0.844998	1.21004	1.32108
NM_005167	MGC19531	protein phosphatase 1J (PP2C domain containing)	0.801389	0.63682	0.573521	0.621217	0.649628	0.394069	0.426365	0.582076	1.23361	1.61601	1.34514	1.06724	1.23361	1.34514	1.61601
NM_138689	PPP1R14B	protein phosphatase 1, regulatory (inhibitor) subunit 14B	0.655673	0.643156	0.795164	0.748111	0.707222	0.528143	0.510965	0.706625	0.92711	1.21777	1.5562	1.05871	0.92711	1.21777	1.5562
NM_014634	PPM1F	protein phosphatase 1F (PP2C domain containing)	0.980393	0.988227	0.90842	0.880307	0.806215	0.939512	1.0251	0.833905	1.21604	1.05185	0.886181	1.05564	0.886181	1.05185	1.21604
NM_006383	CIB2	calcium and integrin binding family member 2	0.860711	0.955412	0.874016	1.04603	0.865957	0.799513	0.789813	0.992504	0.993942	1.19499	1.10661	1.05393	0.993942	1.10661	1.19499
NM_005536	IMPA1	inositol(myo)-1(or 4)-monophosphatase 1	0.830614	0.812998	0.865108	0.792582	0.873194	0.690474	0.721995	0.75601	0.951236	1.17745	1.19822	1.04837	0.951236	1.17745	1.19822
NM_177543	PPAP2C	phosphatidic acid phosphatase type 2C	0.907719	1.042	0.836234	0.975098	0.83436	0.851723	0.996122	0.935377	1.08792	1.2234	0.83949	1.04246	0.83949	1.08792	1.2234
NM_002833	PTPN9	protein tyrosine phosphatase, non-receptor type 9	1.15512	1.17275	1.11096	1.18781	1.11933	0.895889	1.11744	1.14135	1.03197	1.30903	0.994196	1.04071	0.994196	1.03197	1.30903
NM_180976	PPP2R5D	protein phosphatase 2, regulatory subunit B (B56), delta isoform	0.801187	0.867366	0.779349	0.768219	0.908864	0.522666	0.609396	0.73882	0.881525	1.6595	1.27889	1.03979	0.881525	1.27889	1.6595
NM_002625	PFKFB1	6-phosphofructo-2-kinase/fructose-2,6-biphosphatase 1	1.12331	1.12029	1.04044	1.1042	1.15969	0.833959	0.669971	1.06412	0.968628	1.34334	1.55296	1.03767	0.968628	1.34334	1.55296
NM_017726	PPP1R14D	protein phosphatase 1, regulatory (inhibitor) subunit 14D	0.689538	0.698198	0.77669	0.773398	0.496115	0.476024	0.694039	0.745999	1.38988	1.46673	1.11909	1.03673	1.11909	1.38988	1.46673
NM_006401	ANP32B	acidic (leucine-rich) nuclear phosphoprotein 32 family, member B	0.712988	0.659283	0.721758	0.637725	0.843022	0.733672	0.354338	0.615797	0.845752	0.898608	2.03692	1.03561	0.845752	0.898608	2.03692
NM_001007272	DUSP13	dual specificity phosphatase 13	0.740573	0.710655	0.671028	0.613019	0.543663	0.572719	0.539064	0.592415	1.36219	1.24084	1.2448	1.03478	1.24084	1.2448	1.36219
NM_001034843	LOC400927	-	0.97882	0.807144	0.937556	0.885698	0.666111	1.02261	0.92029	0.856201	1.46945	0.7893	1.01876	1.03445	0.7893	1.01876	1.46945
NM_018312	C11orf23	chromosome 11 open reading frame 23	0.871896	0.925255	0.763981	0.849565	0.881293	0.526812	0.88645	0.821379	0.989337	1.75633	0.861843	1.03432	0.861843	0.989337	1.75633
NM_001003892	DUPD1	dual specificity phosphatase and pro isomerase domain containing 1	0.781476	0.819678	0.79299	0.772835	0.615884	0.866125	0.817332	0.747359	1.26887	0.946373	0.970218	1.03409	0.946373	0.970218	1.26887
NM_152224	PPEF1	protein phosphatase, EF hand calcium-binding domain 1	0.849574	0.943787	0.818377	0.856006	0.724314	0.942568	0.844855	0.827799	1.17294	1.00129	0.968659	1.03407	0.968659	1.00129	1.17294
NM_000478	ALPL	alkaline phosphatase, liver/bone/kidney	0.662687	0.961825	0.911656	0.931212	0.607141	1.21048	0.934678	0.900572	1.09149	0.794582	0.97537	1.03402	0.794582	0.97537	1.09149
NM_018159	NUDT11	nudix (nucleoside diphosphate linked moiety X)-type motif 11	1.19802	1.08529	1.07935	1.11801	0.58487	0.771616	1.19968	1.0848	2.04835	1.40652	0.899698	1.03062	0.899698	1.40652	2.04835
NM_002194	INPP1	inositol polyphosphate-1-phosphatase	0.757368	0.753054	0.803644	0.736893	0.572259	0.818726	0.641308	0.721378	1.32347	0.919788	1.25313	1.02151	0.919788	1.25313	1.32347
XM_498243	LOC442350	-	0.804976	0.772996	0.813206	0.837093	0.441164	0.346347	0.64695	0.821374	1.82466	2.23185	1.25699	1.01914	1.25699	1.82466	2.23185
NM_006246	PPP2R5E	protein phosphatase 2, regulatory subunit B (B56), epsilon isoform	0.506306	0.802532	0.841945	0.560846	0.491239	0.641259	0.535334	0.550481	1.03067	1.25149	1.57275	1.01883	1.03067	1.25149	1.57275
XM_371701	LOC389217	-	0.706037	0.729222	0.725355	0.768791	0.537949	0.506677	0.779727	0.755149	1.31246	1.43922	0.930267	1.01806	0.930267	1.31246	1.43922
XM_495900	LOC399969	-	0.741222	0.647846	0.737389	0.764638	0.640316	0.546296	1.14943	0.754313	1.15759	1.18589	0.641524	1.01369	0.641524	1.15759	1.18589
NM_004537	NAP1L1	nucleosome assembly protein 1-like 1	0.672423	0.609474	0.802762	0.697311	0.574809	0.403028	0.661825	0.688737	1.16982	1.51224	1.21295	1.01245	1.16982	1.21295	1.51224
NM_006703	NUDT3	nudix (nucleoside diphosphate linked moiety X)-type motif 3	0.745444	0.901341	0.847956	0.771378	0.687706	0.783807	0.977326	0.764299	1.08396	1.14995	0.867628	1.00926	0.867628	1.08396	1.14995
NM_005808	CTDSPL	CTD (carboxy-terminal domain, RNA polymerase II, polypeptide A) small phosphatase-like	0.927635	0.958802	0.863785	0.843046	1.10497	0.796574	0.742944	0.835902	0.839515	1.20366	1.16265	1.00855	0.839515	1.16265	1.20366		Border between Top
NM_152386	SGPP2	sphingosine-1-phosphate phosphotase 2	0.765707	0.965088	0.985307	0.762352	0.627111	0.571212	0.819887	0.765435	1.22101	1.68954	1.20176	0.995972	1.20176	1.22101	1.68954		and Bottom of List
NM_178588	PPP2R5C	protein phosphatase 2, regulatory subunit B (B56), gamma isoform	0.752974	0.91545	0.875472	0.741733	0.720045	0.670605	0.630512	0.74774	1.04573	1.36511	1.38851	0.991966	1.04573	1.36511	1.38851
NM_024607	PPP1R3B	protein phosphatase 1, regulatory (inhibitor) subunit 3B	0.76742	0.738344	0.829971	0.768836	0.782947	0.696086	0.684532	0.777228	0.980168	1.06071	1.21247	0.989204	0.980168	1.06071	1.21247
NM_054113	CIB3	calcium and integrin binding family member 3	0.914881	0.94424	0.886078	1.03729	0.999766	0.767503	1.06528	1.04972	0.915095	1.23027	0.831781	0.988157	0.831781	0.915095	1.23027
NM_130435	PTPRE	protein tyrosine phosphatase, receptor type, E	1.23187	1.05657	1.09893	1.15244	1.15634	1.03906	0.898893	1.16982	1.06532	1.01685	1.22254	0.985137	1.01685	1.06532	1.22254
NM_002832	PTPN7	protein tyrosine phosphatase, non-receptor type 7	1.16242	0.916179	1.02467	1.05501	0.764016	0.853777	1.25053	1.07968	1.52145	1.07309	0.819394	0.977153	0.819394	1.07309	1.52145
NM_005605	PPP3CC	protein phosphatase 3 (formerly 2B), catalytic subunit, gamma isoform (calcineurin A gamma)	0.711131	0.675982	0.768639	0.753054	0.740252	0.710877	0.633715	0.771122	0.96066	0.950913	1.21291	0.97657	0.950913	0.96066	1.21291
NM_002827	PTPN1	protein tyrosine phosphatase, non-receptor type 1	0.867911	0.849768	0.830875	0.797401	0.798254	0.670514	0.943235	0.817146	1.08726	1.26734	0.880878	0.975837	0.880878	1.08726	1.26734
NM_001010861	LOC163404	-	1.07707	0.998894	1.01182	0.966286	0.645165	0.80304	1.04879	0.990951	1.66946	1.24389	0.964745	0.97511	0.964745	1.24389	1.66946
NM_007079	PTP4A3	protein tyrosine phosphatase type IVA, member 3	0.980639	0.861034	0.925769	0.906888	0.735186	0.789797	0.881398	0.930187	1.33386	1.0902	1.05034	0.974952	1.05034	1.0902	1.33386
NM_002829	PTPN3	protein tyrosine phosphatase, non-receptor type 3	0.769538	0.680804	0.696432	0.603731	0.820775	0.527471	0.509985	0.622455	0.937574	1.29069	1.36559	0.969919	0.937574	1.29069	1.36559
NM_014721	C6orf56	phosphatase and actin regulator 2	0.824868	0.709681	1.06598	0.755198	0.679329	0.793861	0.524098	0.790026	1.21424	0.893961	2.03393	0.955916	0.893961	1.21424	2.03393
NM_032124	HDHD2	haloacid dehalogenase-like hydrolase domain containing 2	0.740036	0.863564	0.96335	0.734663	0.736686	0.650476	0.772542	0.77385	1.00455	1.32759	1.24699	0.949361	1.00455	1.24699	1.32759	10	0.950868
NM_004538	NAP1L3	nucleosome assembly protein 1-like 3	0.679918	0.507688	0.787601	0.676335	0.581715	0.563938	0.578636	0.712688	1.16882	0.900255	1.36113	0.948991	0.900255	1.16882	1.36113
NM_018498	PPP4R1L	protein phosphatase 4, regulatory subunit 1-like	0.758546	0.86656	0.881553	0.760333	0.623471	0.757557	1.12878	0.828342	1.21665	1.14389	0.780976	0.917897	0.780976	1.14389	1.21665
NM_021132	PPP3CB	protein phosphatase 3 (formerly 2B), catalytic subunit, beta isoform (calcineurin A beta)	0.886742	0.739531	0.81668	0.806741	0.709732	0.783023	0.84208	0.879809	1.2494	0.944457	0.969837	0.916949	0.944457	0.969837	1.2494
NM_021129	PP	pyrophosphatase (inorganic)	0.74661	0.758799	0.858006	0.934235	0.554417	1.21314	0.577956	1.02017	1.34666	0.625483	1.48455	0.915764	0.625483	1.34666	1.48455
NM_005969	NAP1L4	nucleosome assembly protein 1-like 4	0.81293	0.606956	0.681055	0.737687	0.776391	0.793651	0.579549	0.808382	1.04706	0.764764	1.17515	0.912548	0.764764	1.04706	1.17515
NM_080685	PTPN13	protein tyrosine phosphatase, non-receptor type 13 (APO-1/CD95 (Fas)-associated phosphatase)	1.08621	0.984454	0.978522	1.11885	0.989901	1.1309	0.978397	1.23041	1.09729	0.870505	1.00013	0.90933	0.870505	1.00013	1.09729
NM_032902	PPP1R16A	protein phosphatase 1, regulatory (inhibitor) subunit 16A	0.612764	0.709781	0.772565	0.691703	0.668103	0.518446	0.670086	0.768138	0.91717	1.36906	1.15293	0.900493	0.91717	1.15293	1.36906	20	0.901737
XM_496862	LOC441215	-	0.446024	0.625945	0.679604	0.633955	0.434893	0.428152	0.607779	0.70943	1.02559	1.46197	1.11818	0.893611	1.02559	1.11818	1.46197
NM_176789	MTMR1	myotubularin related protein 1	0.560163	1.10546	0.961045	0.693148	0.757563	0.876958	1.05654	0.778138	0.739428	1.26057	0.909612	0.890777	0.739428	0.909612	1.26057
NM_012404	ANP32D	acidic (leucine-rich) nuclear phosphoprotein 32 family, member D	0.511168	0.771932	0.760281	0.555205	0.677041	0.651246	0.443271	0.636439	0.755003	1.18532	1.71516	0.872361	0.755003	1.18532	1.71516
NM_017813	FLJ20421	FLJ20421	0.994882	1.20974	1.09186	1.09237	1.08151	1.43635	0.781134	1.25518	0.919897	0.842231	1.39779	0.870295	0.842231	0.919897	1.39779
NM_199261	TPTE	transmembrane phosphatase with tensin homology	0.88247	0.83989	0.740966	0.854446	0.639284	0.639939	1.08988	0.993697	1.3804	1.31245	0.679863	0.859866	0.679863	1.31245	1.3804
NM_176895	PPAP2A	phosphatidic acid phosphatase type 2A	0.88262	1.0315	0.88752	0.971814	0.935604	1.30319	0.847531	1.13101	0.943369	0.791525	1.04718	0.859242	0.791525	0.943369	1.04718
NM_001003656	PPP2R2D	protein phosphatase 2, regulatory subunit B, delta isoform	0.801252	0.890894	0.803315	0.729839	0.712032	0.831229	1.06326	0.851999	1.1253	1.07178	0.755519	0.85662	0.755519	1.07178	1.1253
NM_080423	PTPN2	protein tyrosine phosphatase, non-receptor type 2	0.68827	0.781858	0.782423	0.683308	0.839368	0.549776	0.81425	0.797975	0.819986	1.42214	0.960913	0.856303	0.819986	0.960913	1.42214
NM_017762	FLJ20313	myotubularin related protein 10	1.02404	0.982287	1.12134	0.977095	0.572948	1.00085	1.1648	1.14715	1.78731	0.981455	0.962683	0.851761	0.962683	0.981455	1.78731	30	0.852605
NM_004686	MTMR7	myotubularin related protein 7	1.07443	1.07953	1.08153	1.10058	1.05789	0.756227	1.40464	1.32415	1.01564	1.42753	0.769967	0.831163	0.769967	1.01564	1.42753
NM_005401	PTPN14	protein tyrosine phosphatase, non-receptor type 14	1.0239	1.10138	1.05722	0.918513	0.608476	1.49694	1.23101	1.123	1.68273	0.73575	0.858818	0.817913	0.73575	0.858818	1.68273
NM_017607	PPP1R12C	protein phosphatase 1, regulatory (inhibitor) subunit 12C	0.67522	0.666889	0.827558	0.674796	0.69551	0.466904	0.690281	0.836756	0.970827	1.42832	1.19887	0.806444	0.970827	1.19887	1.42832
NM_004577	PSPH	phosphoserine phosphatase	0.994977	0.849135	0.61553	0.710601	0.740738	0.955706	1.12322	0.913276	1.34322	0.888489	0.548003	0.778079	0.548003	0.888489	1.34322	40	0.799694
NM_018276	SSH3	slingshot homolog 3 (Drosophila)	0.953526	0.975621	0.96187	1.00555	1.04026	0.588518	1.04376	1.29675	0.916619	1.65776	0.921547	0.775434	0.916619	0.921547	1.65776
NM_006697	CRA	myotubularin related protein 11	1.16222	1.0848	1.07577	1.08546	1.25549	1.1339	1.20717	1.41398	0.92571	0.956702	0.891152	0.767665	0.891152	0.92571	0.956702
NM_198585	UNQ2492	ectonucleoside triphosphate diphosphohydrolase 8	0.731894	0.870759	0.816357	0.701587	0.539651	0.89177	0.826752	0.93143	1.35624	0.976439	0.987426	0.753236	0.976439	0.987426	1.35624
NM_001017915	INPP5D	inositol polyphosphate-5-phosphatase, 145kDa	0.797211	0.801961	0.841513	0.821241	0.651992	1.10695	0.896798	1.11296	1.22273	0.724478	0.938353	0.737887	0.724478	0.938353	1.22273	50	0.743004
NM_016361	ACP6	acid phosphatase 6, lysophosphatidic	0.620471	0.838237	0.817567	0.701561	0.507161	1.38862	0.527701	0.953193	1.22342	0.603648	1.5493	0.736012	0.603648	1.22342	1.5493
NM_014931	KIAA1115	KIAA1115	0.684683	0.691618	0.771501	0.694817	1.02964	0.543164	0.555857	0.971148	0.664971	1.27331	1.38795	0.71546	0.664971	1.27331	1.38795
NM_014845	KIAA0274	KIAA0274	0.995423	0.942731	0.967838	0.840353	0.97874	0.646138	1.20939	1.17875	1.01705	1.45902	0.800266	0.712921	0.800266	1.01705	1.45902
NM_001610	ACP2	acid phosphatase 2, lysosomal	0.717076	0.889556	0.832234	0.752327	0.778967	1.24862	0.809642	1.08864	0.920547	0.712429	1.0279	0.691072	0.712429	0.920547	1.0279
		EXCLUDED FROM ANALYSIS DUE TO SAMPLE ERRORS
NM_176865	PPA2	PPA2	0.796975	0.865158	0.856894	0.436726	0.597566	0.569223	0.578463	0.650045	1.3337	1.51989	1.48133	0.671839	0.671839	1.48133	1.51989
XM_377594	LOC401954	-	0.945167	0.774158	0.743226	0.752177	0.782398	0.524361	0.497812	1.924	0.863782	1.47638	1.49299	0.390945	0.390945	1.47638	1.49299
